# Supplementary material for: Needs assessment and preparedness of the primary health care network for scaling-up preventive tuberculosis treatment in 5 Brazilian capitals
Source: PLoS One. 2025 Jun 27;20(6):e0326428. doi: 10.1371/journal.pone.0326428 (PMC12204585; doi:10.1371/journal.pone.0326428)
Supplement: S2 File — (XLSX) [file pone.0326428.s002.xlsx]

## Sheet: RAW DATA 
A	B	C	D	E	F	G	H	I
São Paulo	No	No	Yes	No		10	No	Yes
São Paulo	No	No	Yes	No	3		No	Yes
São Paulo	No	No	Yes	No	8		No	Yes
São Paulo	No	No	Yes	No	3	10	No	Yes
São Paulo	No	No	Yes	No	12		No	Yes
São Paulo	No	No	Yes	No	7	7	No	Yes
São Paulo	No	No	Yes	No	10	30	Yes	No
São Paulo	No	No	Yes	No	2	20	No	No
São Paulo	No	No	Yes	No	2	7	No	Yes
São Paulo	No	No	Yes	No	3		No	No
São Paulo	No	No	Yes	No	5		Yes	Yes
São Paulo	No	No	Yes	No	15	7	No	Yes
São Paulo	No	No	Yes	No	5		No	No
São Paulo	No	No	Yes	No	5		No	No
São Paulo	No	No	Yes	No	7		No	No
São Paulo	No	No	Yes	No	7	30	No	Yes
São Paulo	No	No	Yes	No	10	15	No	Yes
São Paulo	No	No	Yes	No	2		No	Yes
São Paulo	No	No	Yes	No	4		No	No
São Paulo	No	No	Yes	No	12	7	No	Yes
São Paulo	No	No	Yes	No	4	5	No	No
São Paulo	No	No	Yes	No	13	7	No	Yes
São Paulo	No	No	Yes	No	4		No	No
São Paulo	No	No	Yes	No	12		No	Yes
São Paulo	No	No	Yes	No	7	3	No	No
São Paulo	No	No	Yes	No	12	30	No	Yes
São Paulo	No	No	Yes	No	8		No	No
São Paulo	No	No	Yes	No	15	10	No	Yes
São Paulo	No	No	Yes	No	4	20	No	Yes
São Paulo	No	No	Yes	No	3	7	No	Yes
São Paulo	No	No	Yes	No	9	15	No	Yes
São Paulo	No	No	Yes	No	12	15	No	Yes
São Paulo	No	No	Yes	No	8		No	Yes
São Paulo	No	No	Yes	No	8	10	No	Yes
São Paulo	No	No	Yes	No	45	6	No	Yes
São Paulo	No	No	Yes	No	3	30	No	Yes
São Paulo	No	No	Yes	No		30	No	Yes
São Paulo	No	No	Yes	No	9	7	No	No
São Paulo	No	No	Yes	No	3		No	No
São Paulo	No	No	Yes	No			No	No
São Paulo	No	No	Yes	No			Yes	Yes
São Paulo	No	No	Yes	Yes		15	No	Yes
São Paulo	No	No	Yes	No	13		No	Yes
São Paulo	No	No	Yes	No	2	7	No	Yes
São Paulo	No	No	Yes	No	5	5	No	Yes
São Paulo	No	No	Yes	No	3	5	No	No
São Paulo	Yes	Yes	Yes	No	8	1	No	Yes
São Paulo	No	Yes	Yes	No	6		No	No
São Paulo	Yes	Yes	Yes	No			No	Yes
São Paulo	Yes	Yes	Yes	No		45	No	Yes
São Paulo	Yes	Yes	Yes	No	7	7	No	Yes
São Paulo	Yes	Yes	Yes	No	5	20	No	Yes
São Paulo	No	Yes	Yes	No	3	10	No	Yes
São Paulo	No	Yes	Yes	No	4	7	No	Yes
São Paulo	Yes	Yes	Yes	No			No	No
São Paulo	No	Yes	Yes	No	14	20	No	Yes
São Paulo	No	Yes	Yes	No	7	10	No	Yes
São Paulo	Yes	Yes	Yes	No	9		Yes	Yes
Recife	Yes	Yes	Yes	No			No	Yes
Recife	Yes	Yes	Yes	No			No	Yes
Recife	Yes	Yes	Yes	No			No	No
Recife	Yes	Yes	Yes	No			No	No
Recife	No	No	No	No			No	Yes
Recife	No	No	No	No			No	No
Recife	No	No	No	No			No	No
Recife	No	No	No	No			No	No
Recife	No	No	No	No			No	Yes
Recife	No	No	No	No			No	Yes
Recife	No	No	No	No			No	Yes
Recife	No	No	No	No			No	No
Recife	No	No	No	No			No	No
Recife	No	No	No	No			No	No
Recife	No	No	No	No			No	No
Recife	No	Yes	No	No			No	Yes
Recife	No	No	No	No			No	No
Recife	No	No	No	No			No	Yes
Recife	No	No	No	No			No	No
Recife	No	No	No	No			No	Yes
Recife	No	No	No	No			No	No
Recife	No	No	No	No			No	No
Recife	No	Yes	No	No			No	Yes
Recife	No	No	No	No			No	Yes
Recife	No	No	No	No			No	No
Recife	No	No	No	No			No	No
Recife	No	No	No	No			No	Yes
Recife	No	No	No	No			No	No
Recife	No	No	No	No			No	No
Recife	No	No	No	No			No	Yes
Recife	No	No	No	No			No	No
Recife	No	No	No	No			No	Yes
Recife	No	No	No	No			No	No
Recife	No	No	No	No			No	No
Recife	No	No	No	No			No	Yes
Recife	No	No	No	No			No	Yes
Recife	No	No	Yes	No			No	No
Recife	No	No	Yes	No			Yes	Yes
Recife	No	No	Yes	No			No	No
Recife	No	No	Yes	No			No	No
Recife	No	No	Yes	No			No	No
Recife	No	No	Yes	No			No	No
Recife	No	No	Yes	No			No	No
Recife		No		No			No	Yes
Recife		No		No			No	No
Manaus	Yes	Yes	Yes	Yes		10	Yes	Yes
Manaus	No	Yes	No	No	10	45	No	Yes
Manaus	Yes	Yes	Yes	No	3.2	2	No	Yes
Manaus	No	No	Yes	No	4.7		No	Yes
Manaus	Yes	Yes	Yes	No	7.3	20	No	Yes
Manaus	No	Yes	No	No	10	15	No	Yes
Manaus	No	No	Yes	No	10.4	7	Yes	Yes
Manaus	Yes	Yes	Yes	No	1.8	10	No	Yes
Manaus	No	No	No	No	10		No	Yes
Manaus	Yes	Yes	Yes	No	6	10	No	Yes
Manaus	No	No	Yes	No	2.2	15	No	Yes
Manaus	Yes	Yes	Yes	No	9.7	15	No	Yes
Manaus	Yes	Yes	Yes	Yes		10	No	Yes
Manaus	Yes	Yes	Yes	No	2.2	3	Yes	Yes
Manaus	No	No	Yes	No	2.6		No	Yes
Manaus	Yes	Yes	Yes	No	1.4	5	No	Yes
Manaus	Yes	Yes	Yes	Yes		15	Yes	Yes
Manaus	Yes	Yes	Yes	No	4.3		No	Yes
Manaus	Yes	Yes	Yes	No	6.7	7	No	Yes
Manaus	No	No	Yes	No	2	14	No	Yes
Manaus	No	No	Yes	No	2.3	10	No	Yes
Manaus	No	No	Yes	No	3.6	3	No	No
Manaus	No	No	Yes	No	4.7	15	No	No
Manaus	No	No	Yes	No	9.4	15	No	Yes
Manaus	Yes	Yes	Yes	No	9.1		No	Yes
Manaus	No	No	No	No	4.2		No	Yes
Manaus	No	No	Yes	No	3		No	Yes
Manaus	No	No	Yes	No	3.4	10	No	Yes
Manaus	No	No	Yes	No	5.2		No	No
Manaus	No	No	Yes	No	14	7	No	Yes
Manaus	No	Yes	Yes	No	2.3	10	No	Yes
Manaus	Yes	Yes	Yes	No	5	10	Yes	Yes
Manaus	No	No	Yes	No	4.5	10	No	Yes
Manaus	No	No	Yes	No	6.4	2	No	Yes
Manaus	Yes	Yes	Yes	No	4		No	No
Manaus	No	No	Yes	No	3.4	10	No	Yes
Manaus	No	No	Yes	No	14.7	3	No	Yes
Manaus	No	No	Yes	Yes		10	No	Yes
Manaus	No	No	No	No	3	5	No	Yes
Manaus	No	No	No	No	2.7	7	No	Yes
Manaus	No	No	Yes	No	11.2	14	No	Yes
Manaus	No	No	Yes	No	3	14	No	Yes
Manaus	No	No	No	No	6.3		No	Yes
Manaus	No	No	Yes	No	10		No	Yes
Manaus	Yes	Yes	Yes	No	3.5	3	Yes	Yes
Manaus	No	No	Yes	No	1.6	0	No	Yes
Manaus	No	No	No	No	3	10	No	Yes
Manaus	No	No	No	No	3.7	7	No	Yes
Manaus	No	No	No	No	3		No	No
Manaus	No	No	Yes	No	9.8		No	Yes
Manaus	No	No	Yes	No	4.5	3	No	Yes
Manaus	No	No	Yes	No	8.8	10	No	Yes
Manaus	No	No	Yes	No	7	5	No	Yes
Rio de Janeiro	Yes	Yes	Yes				Yes
Rio de Janeiro	No	No	No				No	Yes
Rio de Janeiro	No	No	Yes				Yes	Yes
Rio de Janeiro	Yes	Yes	Yes				Yes	Yes
Rio de Janeiro	No	No	Yes				Yes
Rio de Janeiro	Yes	Yes	Yes				Yes	Yes
Rio de Janeiro	No	No	No				No	Yes
Rio de Janeiro	No	Yes	No				Yes	Yes
Rio de Janeiro	Yes	Yes	Yes				No	Yes
Rio de Janeiro	Yes	Yes	Yes				No	Yes
Rio de Janeiro	Yes	Yes	Yes				No
Rio de Janeiro	Yes	Yes	Yes				Yes	No
Rio de Janeiro	Yes	Yes	Yes				No	Yes
Rio de Janeiro	No	No	Yes				No	Yes
Rio de Janeiro	Yes	Yes					Yes	Yes
Rio de Janeiro	Yes	Yes	Yes				Yes	Yes
Rio de Janeiro	No	Yes	Yes				Yes	Yes
Rio de Janeiro	Yes	Yes	Yes				Yes	Yes
Rio de Janeiro	No	No	Yes				Yes	Yes
Rio de Janeiro	No	No	Yes				Yes	Yes
Rio de Janeiro	No	Yes	Yes				Yes	Yes
Rio de Janeiro	Yes	Yes	Yes				No	Yes
Rio de Janeiro	Yes	Yes					No	Yes
Rio de Janeiro	No	No	Yes				No	Yes
Rio de Janeiro	Yes	Yes	Yes				No	Yes
Rio de Janeiro	No	No	Yes				No	Yes
Rio de Janeiro	Yes	Yes	Yes				No	No
Rio de Janeiro	Yes	Yes	Yes				Yes	Yes
Rio de Janeiro	Yes	Yes	Yes				Yes	No
Rio de Janeiro	No	No	Yes				No	Yes
Rio de Janeiro	No	No	Yes				Yes	Yes
Rio de Janeiro	No	No	Yes				Yes	No
Rio de Janeiro	No	No	Yes				No	Yes
Rio de Janeiro	No	No	Yes				Yes	Yes
Rio de Janeiro	Yes	Yes	Yes				Yes	Yes
Rio de Janeiro	Yes	Yes	Yes				Yes	Yes
Rio de Janeiro	Yes	Yes	Yes				Yes	Yes
Rio de Janeiro	Yes	Yes	Yes				No	Yes
Rio de Janeiro	Yes	Yes	Yes				Yes	Yes
Rio de Janeiro	Yes	Yes	Yes				No	Yes
Rio de Janeiro	Yes	Yes	Yes				No	Yes
Rio de Janeiro	Yes	Yes	Yes				No	Yes
Rio de Janeiro	Yes	Yes	Yes				No	Yes
Rio de Janeiro	Yes	Yes	Yes				No	No
Rio de Janeiro	Yes	Yes	Yes				Yes	Yes
Rio de Janeiro	Yes	Yes	Yes				Yes	Yes
Rio de Janeiro	Yes	Yes	Yes				No	Yes
Porto Alegre	Yes	No	No				No	Yes
Porto Alegre	Yes	Yes	No				No	Yes
Porto Alegre	Yes	Yes	Yes				No	Yes
Porto Alegre	Yes	No	No				No	Yes
Porto Alegre	Yes	Yes	Yes				No	Yes
Porto Alegre	No	No	No				No	Yes
Porto Alegre	No	No	Yes				No	Yes
Porto Alegre	No	No	No				No	Yes
Porto Alegre	No	No	No				No	No
Porto Alegre	No	No	No				No	No
Porto Alegre	No	No	No				No	No
Porto Alegre	No	No	No				No	Yes
Porto Alegre	No	No	No				No	Yes
Porto Alegre	No	No	Yes				No	No
Porto Alegre	No	No	No				No	No
Porto Alegre	No	Yes	Yes				No	Yes
Porto Alegre	No	No	No				No	No
Porto Alegre	No	No	No				No	Yes
Porto Alegre	No	No	No				No	Yes
Porto Alegre	No	No	Yes				No	Yes
Porto Alegre	No	No	Yes				No	Yes
Porto Alegre	No	No	Yes				No	Yes
Porto Alegre	No	No	Yes				No	Yes
Porto Alegre	No	No	Yes				No	Yes
Porto Alegre	No	No	No				No	Yes
Porto Alegre	No	No	No				No	Yes
Porto Alegre	No	No	No				No	Yes
Porto Alegre	No	No	No				No	Yes
Porto Alegre	No	No	No				No	Yes
Porto Alegre	No	No	No				No	No
Porto Alegre	No	No	No				No	Yes
Porto Alegre	No	No	No				No	Yes
Porto Alegre	No	No	No				No	No
Porto Alegre	No	No	Yes				No	Yes
Porto Alegre	No	Yes	Yes				No	Yes
Porto Alegre	No	No	No				No	No
Porto Alegre	No	No	Yes				No	Yes
Porto Alegre	No	No	No				No	Yes
Porto Alegre	No	No	Yes				No	Yes
Porto Alegre	No	No	No				No	Yes
Porto Alegre	No	No	No				No	Yes
Porto Alegre	No	No	Yes				No	Yes
Porto Alegre	No	No	No				No	No
Porto Alegre	No	No	No				No	No
Porto Alegre	No	No	Yes				No	Yes
Porto Alegre	No	No	No				No	No
Porto Alegre	No	No	No				No	Yes
Porto Alegre	No	No	No				No	Yes
Porto Alegre	No	No	No				No	Yes
Porto Alegre	No	No	No				No	No
Porto Alegre	No	Yes	No				No	Yes
Porto Alegre	No	No	Yes				No	No
Porto Alegre	No	No	No				No	Yes
Porto Alegre	No	No	No				No	Yes
Porto Alegre	No	Yes	Yes				No	Yes
Porto Alegre	No	No	Yes				No	Yes
Porto Alegre	No	No	No				No	Yes
Porto Alegre	No	No	No				No	Yes
Porto Alegre	No	Yes	No				No	Yes
Porto Alegre	No	No	No				No	Yes
Porto Alegre	No	No	Yes				No	Yes
Porto Alegre	No	Yes	Yes				No	Yes
Porto Alegre	No	No	No				No	Yes
Porto Alegre	No	No	Yes				No	Yes
Porto Alegre	No	No	No				No	Yes
Porto Alegre	No	No	No				No	No
Porto Alegre	No	No	Yes				No	Yes
Porto Alegre	No	No	No				No	Yes
Porto Alegre	No	No	No				No	No
Porto Alegre	No	No	Yes				No	No
Porto Alegre	No	No	No				No	No
Porto Alegre	No	No	No				No	Yes
Porto Alegre	No	No	Yes				No	No
Porto Alegre	No	No	No				No	Yes
Porto Alegre	No	No	No				No	Yes
Porto Alegre	No	No	No				No	Yes
Porto Alegre	No	Yes	Yes				No	Yes
Porto Alegre	No	No	No				No	Yes
Porto Alegre	No	No	No				No	Yes
Porto Alegre	No	No	Yes				No	Yes
Porto Alegre	No	No	Yes				No	No
Porto Alegre	No	No	Yes				No	No

## Sheet: VARIABLE DICTIONARY
Variable ID	Variable Name	Description / Response Type
A	Name of the town	Text
B	The health unit offers tuberculin skin testing	Yes / No
C	Health worker available to read tuberculin skin test results	Yes / No
D	Refrigerator for storing purified protein derivative (PPD)	Yes / No
E	Blood collection available for interferon-gamma release assay (IGRA)	Yes / No
F	Distance (in km) to the IGRA laboratory	Numeric – Kilometers
G	Mean turnaround time for IGRA results (in days)	Numeric – Days
H	Availability of chest X-ray equipment	Yes / No
I	Use of 3-month weekly rifapentine and isoniazid regimen (3HP) as preferred treatment for adults	Yes / No
